# Supplementary material for: Epileptic seizure forecasting with wearable‐based nocturnal sleep features
Source: Epilepsia Open. 2024 Jul 9;9(5):1793–805. doi: 10.1002/epi4.13008 (PMC11450616; doi:10.1002/epi4.13008)
Supplement: Supplementary file 1 — Appendix S1. [file EPI4-9-1793-s001.zip]

Archive with 2 entries (2 files):
- Ding-supportingfiles2.docx
- Ding-supportingtables1.docx
